# Supplementary material for: Clinical Implications and Molecular Characterization of Drebrin-Positive, Tumor-Infiltrating Exhausted T Cells in Lung Cancer
Source: Int J Mol Sci. 2022 Nov 8;23(22):13723. doi: 10.3390/ijms232213723 (PMC9694580; doi:10.3390/ijms232213723)
Supplement: Supplementary file 1 [file ijms-23-13723-s001.zip]

Archive with 1 entries (1 files):
- ijms-2008696-supplementary.pdf
